# Supplementary material for: Synthesis of Antibacterial Hybrid Hydroxyapatite/Collagen/Polysaccharide Bioactive Membranes and Their Effect on Osteoblast Culture
Source: Int J Mol Sci. 2022 Jun 30;23(13):7277. doi: 10.3390/ijms23137277 (PMC9267025; doi:10.3390/ijms23137277)
Supplement: Supplementary file 1 [file ijms-23-07277-s001.zip]

Archive with 1 entries (1 files):
- ijms-1770080-supplementary.pdf
